# Supplementary material for: Boosted Electrocatalytic Degradation of Levofloxacin by Chloride Ions: Performances Evaluation and Mechanism Insight with Different Anodes
Source: Molecules. 2024 Jan 31;29(3):662. doi: 10.3390/molecules29030662 (PMC11487383; doi:10.3390/molecules29030662)
Supplement: Supplementary file 1 [file molecules-29-00662-s001.zip]

Archive with 1 entries (1 files):
- molecules-2841212-supplementary.pdf
